# Supplementary material for: Correlation of In Vivo Versus In Vitro Benchmark Doses (BMDs) Derived From Micronucleus Test Data: A Proof of Concept Study
Source: Toxicol Sci. 2015 Oct 5;148(2):355–67. doi: 10.1093/toxsci/kfv189 (PMC4659532; doi:10.1093/toxsci/kfv189)
Supplement: Supplementary Data [file supp_kfv189_toxsci-15-0280-File002.xlsx]

## Sheet: Sheet1
Supplemental Table 1: Raw in vitro MN data in TK6 cells
Compound	Conc_mmol_per_L	Conc_ug_per_mL	times_105_cells_per_ml	Cell_Counted	MN	percent_MN	study.nr	S9	tox.per.RPD
dmh	0	0	5.9	1000	12	1.2	1	no	100
dmh	0	0	6.3	1000	12	1.2	1	no	100
dmh	0	0	5.9	1000	13	1.3	1	no	100
dmh	0	0	5.8	1000	15	1.5	1	no	100
dmh	0.01	0.06	6.1	1000	14	1.4	1	no	101.158
dmh	0.01	0.06	6.1	1000	19	1.9	1	no	101.158
dmh	0.03	0.018	6.1	1000	22	2.2	1	no	99.7654
dmh	0.03	0.018	5.8	1000	20	2	1	no	99.7654
dmh	0.1	0.6	6.2	1000	18	1.8	1	no	101.615
dmh	0.1	0.6	6.1	1000	16	1.6	1	no	101.615
dmh	0.3	0.018	5	1000	21	2.1	1	no	96
dmh	0.3	0.018	6.2	1000	19	1.9	1	no	96.374
dmh	1	60	5.5	1000	20	2	1	no	96.374
dmh	1	60	5.7	1000	20	2	1	no	96
dmh	3	180	4.7	1000	27	2.7	1	no	90.5909
dmh	3	180	5.4	1000	31	3.1	1	no	91
dmh	0	0	7	1000	14	1.4	2	no	100
dmh	0	0	6.3	1000	9	0.9	2	no	100
dmh	0	0	6.8	1000	14	1.4	2	no	100
dmh	0	0	7.1	1000	10	1	2	no	100
dmh	0.01	0.06	6.5	1000	16	1.6	2	no	92.1499
dmh	0.01	0.06	5.2	1000	11	1.1	2	no	92.1499
dmh	0.03	0.018	5	1000	11	1.1	2	no	93.0341
dmh	0.03	0.018	6.9	1000	15	1.5	2	no	93.0341
dmh	0.1	0.6	6.3	1000	14	1.4	2	no	96.0159
dmh	0.1	0.6	6.3	1000	12	1.2	2	no	96.0159
dmh	0.3	0.018	6.4	1000	16	1.6	2	no	96.4282
dmh	0.3	0.018	6.3	1000	19	1.9	2	no	96.4282
dmh	1	60	5.9	1000	9	0.9	2	no	94.7588
dmh	1	60	6.4	1000	19	1.9	2	no	94.7588
dmh	3	180	5.1	1000	17	1.7	2	no	88.4551
dmh	3	180	5.8	1000	18	1.8	2	no	88.4551
cbc	0	0	5.9	1000	12	1.2	3	no	100
cbc	0	0	6.3	1000	12	1.2	3	no	100
cbc	0	0	5.9	1000	13	1.3	3	no	100
cbc	0	0	5.8	1000	15	1.5	3	no	100
cbc	3e-05	0.00913	6.3	1000	12	1.2	3	no	104.279
cbc	3e-05	0.00913	6.6	1000	24	2.4	3	no	104.279
cbc	0.0001	0.0304	6.2	1000	17	1.7	3	no	103.405
cbc	0.0001	0.0304	6.5	1000	26	2.6	3	no	103
cbc	0.0003	0.0913	5.8	1000	30	3	3	no	95.8723
cbc	0.0003	0.0913	5.3	1000	31	3.1	3	no	96
cbc	0.001	0.304	5.3	1000	53	5.3	3	no	85.9745
cbc	0.001	0.304	4	1000	55	5.5	3	no	86
cbc	0.003	0.913	2.2	1000	89	8.9	3	no	40.157
cbc	0.003	0.913	1.9	470	51	10.8511	3	no	40
cbc	0	0	7	1000	14	1.4	4	no	100
cbc	0	0	6.3	1000	9	0.9	4	no	100
cbc	0	0	6.8	1000	14	1.4	4	no	100
cbc	0	0	7.1	1000	10	1	4	no	100
cbc	3e-05	0.00913	8.2	1000	7	0.7	4	no	108.151
cbc	3e-05	0.00913	7.7	1000	10	1	4	no	108
cbc	0.0001	0.0304	9.8	1000	10	1	4	no	107.822
cbc	0.0001	0.0304	6	1000	6	0.6	4	no	108
cbc	0.0003	0.0913	7.2	1000	2	0.2	4	no	106.822
cbc	0.0003	0.0913	8.3	1000	16	1.6	4	no	107
cbc	0.001	0.304	5	1000	13	1.3	4	no	90.7948
cbc	0.001	0.304	6.4	1000	20	2	4	no	45.6705
cbc	0.003	0.913	2.4	1000	68	6.8	4	no	46
ure	0	0	5.9	1000	12	1.2	5	no	100
ure	0	0	6.3	1000	12	1.2	5	no	100
ure	0	0	5.9	1000	13	1.3	5	no	100
ure	0	0	5.8	1000	15	1.5	5	no	100
ure	1.25	111	6.3	1000	13	1.3	5	no	101.615
ure	1.25	111	6	1000	11	1.1	5	no	101.615
ure	2.5	223	5.9	1000	17	1.7	5	no	101.158
ure	2.5	223	6.3	1000	18	1.8	5	no	101.158
ure	5	445	6.8	1000	17	1.7	5	no	105.988
ure	5	445	6.5	1000	19	1.9	5	no	105.988
ure	10	891	6.5	1000	13	1.3	5	no	103.844
ure	10	891	6.3	1000	15	1.5	5	no	103.844
ure	0	0	7	1000	14	1.4	6	no	100
ure	0	0	6.3	1000	9	0.9	6	no	100
ure	0	0	6.8	1000	14	1.4	6	no	100
ure	0	0	7.1	1000	10	1	6	no	100
ure	1.25	111	6	1000	9	0.9	6	no	88.9315
ure	1.25	111	5	1000	14	1.4	6	no	88.9315
ure	2.5	223	6.2	1000	16	1.6	6	no	97.2434
ure	2.5	223	6.7	1000	9	0.9	6	no	97.2434
ure	5	445	6.6	1000	7	0.7	6	no	96.8374
ure	5	445	6.2	1000	10	1	6	no	96.8374
ure	10	891	6.4	1000	7	0.7	6	no	97.6462
ure	10	891	6.6	1000	14	1.4	6	no	97.6462
pch	0	0	5.9	1000	12	1.2	7	no	100
pch	0	0	6.3	1000	12	1.2	7	no	100
pch	0.3	49.2	5.8	1000	13	1.3	7	no	97.3642
pch	0.3	49.2	5.6	1000	16	1.6	7	no	97.3642
pch	1	164	4.7	1000	17	1.7	7	no	85.9745
pch	1	164	4.6	1000	15	1.5	7	no	85.9745
pch	3	492	2.6	1000	17	1.7	7	no	56.5904
pch	3	492	2.9	1000	20	2	7	no	56.5904
pch	0	0	7	1000	14	1.4	8	no	100
pch	0	0	6.3	1000	9	0.9	8	no	100
pch	0	0	6.8	1000	14	1.4	8	no	100
pch	0	0	7.1	1000	10	1	8	no	100
pch	0.03	4.92	7.4	1000	12	1.2	8	no	103.343
pch	0.03	4.92	7.1	1000	16	1.6	8	no	103.343
pch	0.1	16.4	6.6	1000	14	1.4	8	no	97.6462
pch	0.1	16.4	6.4	1000	14	1.4	8	no	97.6462
pch	0.3	49.2	6.5	1000	10	1	8	no	97.6462
pch	0.3	49.2	6.5	1000	16	1.6	8	no	97.6462
pch	1	164	5.4	1000	10	1	8	no	85.5015
pch	1	164	4.9	1000	12	1.2	8	no	85.5015
pch	3	492	3	1000	17	1.7	8	no	58.1735
pch	3	492	3.1	1000	23	2.3	8	no	58.1735
dbe	0	0	5.8	1000	9	0.9	9	no	100
dbe	0	0	6.2	1000	8	0.8	9	no	100
dbe	0	0	6	1000	6	0.6	9	no	100
dbe	0	0	6.4	1000	14	1.4	9	no	100
dbe	0.0625	12	5.8	1000	15	1.5	9	no	97.6858
dbe	0.0625	12	5.9	1000	9	0.9	9	no	97.6858
dbe	0.125	23	5.8	1000	9	0.9	9	no	98.1565
dbe	0.125	23	6	1000	12	1.2	9	no	98.1565
dbe	0.25	47	5.4	1000	10	1	9	no	90.0985
dbe	0.25	47	4.8	1000	10	1	9	no	90.0985
dbe	0.5	94	5.2	1000	14	1.4	9	no	90.638
dbe	0.5	94	5.1	1000	10	1	9	no	90.638
dbe	1	188	3.7	1000	14	1.4	9	no	74.5497
dbe	1	188	4	1000	13	1.3	9	no	74.5497
dbe	2	376	2.5	1000	10	1	9	no	48.4142
dbe	2	376	2.3	1000	12	1.2	9	no	48.4142
dbe	0	0	6.4	1000	9	0.9	10	no	100
dbe	0	0	6.1	1000	12	1.2	10	no	100
dbe	0	0	6	1000	10	1	10	no	100
dbe	0	0	6	1000	12	1.2	10	no	100
dbe	0.0625	12	6	1000	11	1.1	10	no	97.4654
dbe	0.0625	12	5.7	1000	12	1.2	10	no	97.4654
dbe	0.125	23	5.7	1000	13	1.3	10	no	96.514
dbe	0.125	23	5.8	1000	10	1	10	no	96.514
dbe	0.25	47	5.8	1000	15	1.5	10	no	96.514
dbe	0.25	47	5.7	1000	19	1.9	10	no	96.514
dbe	0.5	94	5.3	1000	13	1.3	10	no	88.8025
dbe	0.5	94	4.7	1000	20	2	10	no	88.8025
dbe	1	188	4.7	1000	16	1.6	10	no	82.9891
dbe	1	188	4.3	1000	22	2.2	10	no	82.9891
dbe	2	376	2.1	1000	29	2.9	10	no	40.9372
gly	0	0	5.9	1000	12	1.2	13	no	100
gly	0	0	6.3	1000	12	1.2	13	no	100
gly	0	0	5.9	1000	13	1.3	13	no	100
gly	0	0	5.8	1000	15	1.5	13	no	100
gly	0.0625	4.625	7.1	1000	14	1.4	13	no	108.052
gly	0.0625	4.625	6.7	1000	13	1.3	13	no	108.052
gly	0.125	9.25	6.3	1000	8	0.8	13	no	103.844
gly	0.125	9.25	6.5	1000	12	1.2	13	no	103.844
gly	0.25	19	6.7	1000	13	1.3	13	no	106
gly	0.25	19	6.5	1000	17	1.7	13	no	105.565
gly	0.5	37	6	1000	18	1.8	13	no	100.698
gly	0.5	37	6.1	1000	18	1.8	13	no	101
gly	1	74	5.8	1000	17	1.7	13	no	98.3371
gly	1	74	5.8	1000	16	1.6	13	no	98
gly	2	148	3.9	1000	21	2.1	13	no	74.6819
gly	2	148	3.7	1000	22	2.2	13	no	75
gly	0	0	7	1000	14	1.4	14	no	100
gly	0	0	6.3	1000	9	0.9	14	no	100
gly	0	0	6.8	1000	14	1.4	14	no	100
gly	0	0	7.1	1000	10	1	14	no	100
gly	0.0625	4.625	6.9	1000	9	0.9	14	no	101
gly	0.0625	4.625	7	1000	10	1	14	no	101
gly	0.125	9.25	6.8	1000	13	1.3	14	no	100
gly	0.125	9.25	6.8	1000	10	1	14	no	100
gly	0.25	19	7	1000	9	0.9	14	no	100.762
gly	0.25	19	6.8	1000	14	1.4	14	no	101
gly	0.5	37	6.4	1000	6	0.6	14	no	97.6462
gly	0.5	37	6.6	1000	9	0.9	14	no	98
gly	1	74	6.7	1000	16	1.6	14	no	96.0159
gly	1	74	5.9	1000	20	2	14	no	96
gly	2	148	3.9	1000	17	1.7	14	no	74.864
gly	2	148	4.5	1000	20	2	14	no	75
tet	0	0	5.9	1000	12	1.2	15	no	100
tet	0	0	6.3	1000	12	1.2	15	no	100
tet	0	0	5.9	1000	13	1.3	15	no	100
tet	0	0	5.8	1000	15	1.5	15	no	100
tet	0.0625	11	7.3	1000	8	0.8	15	no	110.82
tet	0.0625	11	7.2	1000	14	1.4	15	no	110.82
tet	0.125	21	7.1	1000	14	1.4	15	no	109.65
tet	0.125	21	7.1	1000	11	1.1	15	no	109.65
tet	0.25	42	7.1	1000	11	1.1	15	no	109.65
tet	0.25	42	7.1	1000	10	1	15	no	109.65
tet	0.5	84	8	1000	9	0.9	15	no	113.458
tet	0.5	84	7.2	1000	11	1.1	15	no	113
tet	1	168	6.7	1000	14	1.4	15	no	105.988
tet	1	168	6.6	1000	12	1.2	15	no	106
tet	2	336	5.8	1000	9	0.9	15	no	97.3642
tet	2	336	5.6	1000	9	0.9	15	no	97
tet	0	0	7	1000	14	1.4	16	no	100
tet	0	0	6.3	1000	9	0.9	16	no	100
tet	0	0	6.8	1000	14	1.4	16	no	100
tet	0	0	7.1	1000	10	1	16	no	100
tet	0.0625	11	6.2	1000	11	1.1	16	no	96.8374
tet	0.0625	11	6.6	1000	15	1.5	16	no	97
tet	0.125	21	6.9	1000	13	1.3	16	no	96.0159
tet	0.125	21	5.7	1000	7	0.7	16	no	96
tet	0.25	42	6.6	1000	16	1.6	16	no	96.8374
tet	0.25	42	6.2	1000	17	1.7	16	no	97
tet	0.5	84	6	1000	11	1.1	16	no	97.6462
tet	0.5	84	7	1000	11	1.1	16	no	98
tet	1	168	6.1	1000	5	0.5	16	no	93.9035
tet	1	168	6	1000	13	1.3	16	no	94
tet	2	336	4.8	1000	13	1.3	16	no	82.9055
tet	2	336	5	1000	17	1.7	16	no	83
cps	0	0	5.9	1000	12	1.2	17	no	100
cps	0	0	6.3	1000	12	1.2	17	no	100
cps	0	0	5.9	1000	13	1.3	17	no	100
cps	0	0	5.8	1000	15	1.5	17	no	100
cps	0.0078125	2.24	7.4	1000	8	0.8	17	no	110.433
cps	0.0078125	2.24	7	1000	13	1.3	17	no	110
cps	0.015625	4.48	6.1	1000	17	1.7	17	no	106.823
cps	0.015625	4.48	7.4	1000	10	1	17	no	107
cps	0.03125	8.97	5.2	1000	15	1.5	17	no	102.068
cps	0.03125	8.97	7.2	1000	19	1.9	17	no	102
cps	0.0625	18	7.3	1000	13	1.3	17	no	110.82
cps	0.0625	18	7.2	1000	22	2.2	17	no	111
cps	0.125	36	5.8	1000	18	1.8	17	no	77.5513
cps	0.125	36	2.2	1000	20	2	17	no	78
cps	0.25	72	2.1	1000	18	1.8	17	no	50.1284
cps	0.25	72	2.8	1000	23	2.3	17	no	50
cps	0	0	7	1000	14	1.4	18	no	100
cps	0	0	6.3	1000	9	0.9	18	no	100
cps	0	0	6.8	1000	14	1.4	18	no	100
cps	0	0	7.1	1000	10	1	18	no	100
cps	0.0078125	2.24	6.4	1000	18	1.8	18	no	96.4282
cps	0.0078125	2.24	6.3	1000	12	1.2	18	no	96
cps	0.015625	4.48	6.2	565	4	0.707965	18	no	97.6462
cps	0.015625	4.48	6.8	1000	17	1.7	18	no	98
cps	0.03125	8.97	6.1	624	9	1.44231	18	no	95.6002
cps	0.03125	8.97	6.4	1000	17	1.7	18	no	96
cps	0.0625	18	5.4	928	13	1.40086	18	no	93.4706
cps	0.0625	18	6.6	1000	21	2.1	18	no	93
cps	0.125	36	3.2	680	4	0.588235	18	no	64.6022
cps	0.125	36	3.7	1000	15	1.5	18	no	65
cps	0.25	72	2	462	5	1.08225	18	no	34.8386
cps	0.25	72	1.9	1000	12	1.2	18	no	35
hrc	0	0	6.4	1000	9	0.9	19	no	100
hrc	0	0	6.1	1000	12	1.2	19	no	100
hrc	0	0	6	1000	10	1	19	no	100
hrc	0	0	6	1000	12	1.2	19	no	100
hrc	0.0125	2.4	5.5	1000	15	1.5	19	no	93.0489
hrc	0.0125	2.4	5.3	1000	14	1.4	19	no	93.0489
hrc	0.025	4.9	3.4	1000	9	0.9	19	no	81.7492
hrc	0.025	4.9	5.4	1000	19	1.9	19	no	81.7492
hrc	0.05	9.7	5.1	1000	10	1	19	no	88.248
hrc	0.05	9.7	4.8	1000	14	1.4	19	no	88.248
hrc	0.065	13	4.2	1000	9	0.9	19	no	76.4903
hrc	0.065	13	3.8	1000	15	1.5	19	no	76.4903
hrc	0.08	16	1.6	613	5	0.815661	19	no	32.4318
hrc	0.08	16	2	672	4	0.595238	19	no	32.4318
tce	0	0	5.8	1000	5	0.5	20	yes	100
tce	0	0	6.3	1000	6	0.6	20	yes	100
tce	0	0	6.2	1000	10	1	20	yes	100
tce	0	0	6.3	1000	6	0.6	20	yes	100
tce	0.03	3.94	6.3	1000	10	1	20	yes	100.446
tce	0.03	3.94	6.1	1000	11	1.1	20	yes	100.446
tce	0.1	13.1	8	1000	9	0.9	20	yes	114
tce	0.1	13.1	8	1000	10	1	20	yes	114.478
tce	0.3	39.4	6.1	1000	9	0.9	20	yes	98.6406
tce	0.3	39.4	5.9	1000	9	0.9	20	yes	99
tce	1	131	5.4	1000	7	0.7	20	yes	96.2976
tce	1	131	6.1	1000	14	1.4	20	yes	96
tce	3	394	3.9	1000	6	0.6	20	yes	70.5184
tce	3	394	3.3	1000	13	1.3	20	yes	71
tce	0	0	6.8	1000	7	0.7	21	yes	100
tce	0	0	5.6	1000	9	0.9	21	yes	100
tce	0	0	6.6	1000	13	1.3	21	yes	100
tce	0	0	7.2	1000	7	0.7	21	yes	100
tce	0.03	3.94	6.6	1000	12	1.2	21	yes	103.154
tce	0.03	3.94	7.3	1000	8	0.8	21	yes	103.154
tce	0.1	13.1	6.9	1000	10	1	21	yes	101.6
tce	0.1	13.1	6.6	1000	9	0.9	21	yes	101.6
tce	0.3	39.4	6.7	1000	10	1	21	yes	101.993
tce	0.3	39.4	6.9	1000	9	0.9	21	yes	101.993
tce	1	131	6	1000	14	1.4	21	yes	97.9294
tce	1	131	6.6	1000	16	1.6	21	yes	97.9294
tce	3	394	4	1000	9	0.9	21	yes	70.3262
tce	3	394	3.5	1000	12	1.2	21	yes	70.3262
dcn	0	0	5.9	1000	12	1.2	22	no	100
dcn	0	0	6.3	1000	12	1.2	22	no	100
dcn	0	0	5.9	1000	13	1.3	22	no	100
dcn	0	0	5.8	1000	15	1.5	22	no	100
dcn	0.025	3.5	7.3	1000	12	1.2	22	no	110.043
dcn	0.025	3.5	7	1000	12	1.2	22	no	110.043
dcn	0.05	7	8.1	1000	17	1.7	22	no	114.189
dcn	0.05	7	7.3	1000	16	1.6	22	no	114.189
dcn	0.1	14	7.5	1000	16	1.6	22	no	113.088
dcn	0.1	14	7.6	1000	13	1.3	22	no	113.088
dcn	0.2	28	7.6	1000	12	1.2	22	no	112.717
dcn	0.2	28	7.4	1000	11	1.1	22	no	112.717
dcn	0.3	41	7.5	1000	16	1.6	22	no	112.717
dcn	0.3	41	7.5	1000	9	0.9	22	no	112.717
dcn	0.4	55	4.8	1000	16	1.6	22	no	84.7584
dcn	0.4	55	4.3	1000	12	1.2	22	no	84.7584
dcn	0	0	7	1000	14	1.4	23	no	100
dcn	0	0	6.3	1000	9	0.9	23	no	100
dcn	0	0	6.8	1000	14	1.4	23	no	100
dcn	0	0	7.1	1000	10	1	23	no	100
dcn	0.025	3.5	6.5	1000	10	1	23	no	98.046
dcn	0.025	3.5	6.6	1000	12	1.2	23	no	98.046
dcn	0.05	7	6	1000	10	1	23	no	94.7588
dcn	0.05	7	6.3	1000	13	1.3	23	no	94.7588
dcn	0.1	14	6.9	1000	14	1.4	23	no	102.982
dcn	0.1	14	7.5	1000	15	1.5	23	no	102.982
dcn	0.2	28	7	1000	11	1.1	23	no	101.883
dcn	0.2	28	7.1	1000	14	1.4	23	no	101.883
dcn	0.3	41	6.7	304	5	1.64474	23	no	99.2271
dcn	0.3	41	6.7	1000	15	1.5	23	no	99.2271
dcn	0.4	55	3.3	1000	9	0.9	23	no	80.7316
dcn	0.4	55	6.1	1000	19	1.9	23	no	80.7316
php	0	0	5.8	1000	9	0.9	24	no	100
php	0	0	6.2	1000	8	0.8	24	no	100
php	0	0	6	1000	6	0.6	24	no	100
php	0	0	6.4	1000	14	1.4	24	no	100
php	0.03	9.54	6.5	1000	8	0.8	24	no	103.085
php	0.03	9.54	6.4	1000	9	0.9	24	no	103.085
php	0.1	31.8	4.7	1000	9	0.9	24	no	84.9901
php	0.1	31.8	4.6	1000	13	1.3	24	no	84.9901
php	0	0	6.4	1000	9	0.9	25	no	100
php	0	0	6.1	1000	12	1.2	25	no	100
php	0	0	6	1000	10	1	25	no	100
php	0	0	6	1000	12	1.2	25	no	100
php	0.03	9.54	5.9	1000	9	0.9	25	no	99.7743
php	0.03	9.54	6.3	1000	13	1.3	25	no	99.7743
php	0.1	31.8	5	1000	10	1	25	no	87.1219
php	0.1	31.8	4.7	1000	8	0.8	25	no	87.1219
php	0	0	7	1000	11	1.1	25.1	no	100
php	0	0	6.9	1000	7	0.7	25.1	no	100
php	0	0	6.9	1000	11	1.1	25.1	no	100
php	0	0	7.3	1000	12	1.2	25.1	no	100
php	0.025	7.96	6.5	1000	11	1.1	25.1	no	96.0157
php	0.025	7.96	6.5	1000	10	1	25.1	no	96
php	0.05	16	5.9	1000	11	1.1	25.1	no	91.0477
php	0.05	16	5.9	1000	14	1.4	25.1	no	91
php	0.1	32	5.9	1000	10	1	25.1	no	89.7267
php	0.1	32	5.6	1000	9	0.9	25.1	no	90
pge	0	0	5.9	1000	12	1.2	26	no	100
pge	0	0	6.3	1000	12	1.2	26	no	100
pge	0	0	5.9	1000	13	1.3	26	no	100
pge	0	0	5.8	1000	15	1.5	26	no	100
pge	0.03	3.96	7.5	1000	10	1	26	no	87.7506
pge	0.03	3.96	2.1	1000	9	0.9	26	no	87.7506
pge	0.1	13.2	6.8	1000	15	1.5	26	no	91.6878
pge	0.1	13.2	3.5	1000	14	1.4	26	no	91.6878
pge	0.3	39.6	6.9	1000	12	1.2	26	no	107.645
pge	0.3	39.6	6.8	1000	13	1.3	26	no	107.645
pge	1	132	6.7	1000	7	0.7	26	no	9.96578
pge	1	132	5.8	1000	19	1.9	26	no	9.96578
pge	10	1320	6.9	1000	13	1.3	26	no	9.96578
pge	10	1320	6.7	1000	18	1.8	26	no	9.96578
cop	0	0	5.8	1000	9	0.9	27	no	100
cop	0	0	6.2	1000	8	0.8	27	no	100
cop	0	0	6	1000	6	0.6	27	no	100
cop	0	0	6.4	1000	14	1.4	27	no	100
cop	0.0125	1.8	5.2	1000	13	1.3	27	no	89.5536
cop	0.0125	1.8	4.9	1000	7	0.7	27	no	89.5536
cop	0.025	3.6	4.7	1000	12	1.2	27	no	84.9901
cop	0.025	3.6	4.6	1000	6	0.6	27	no	84.9901
cop	0.05	7.1	4.3	1000	11	1.1	27	no	79.3615
cop	0.05	7.1	4.1	1000	14	1.4	27	no	79.3615
cop	0.1	14	3.5	1000	11	1.1	27	no	70.0633
cop	0.1	14	3.6	1000	16	1.6	27	no	70.0633
cop	0.2	29	3	1000	6	0.6	27	no	60.7543
cop	0.2	29	3	1000	5	0.5	27	no	60.7543
cop	0.4	57	2.1	347	4	1.15274	27	no	39.6972
cop	0.4	57	2	424	4	0.943396	27	no	39.6972
cop	0	0	6.4	1000	9	0.9	28	no	100
cop	0	0	6.1	1000	12	1.2	28	no	100
cop	0	0	6	1000	10	1	28	no	100
cop	0	0	6	1000	12	1.2	28	no	100
cop	0.0125	1.8	4.7	1000	12	1.2	28	no	85.3885
cop	0.0125	1.8	4.7	1000	11	1.1	28	no	85.3885
cop	0.025	3.6	4.1	1000	8	0.8	28	no	77.8528
cop	0.025	3.6	4.1	1000	10	1	28	no	77.8528
cop	0.05	7.1	3.7	1000	8	0.8	28	no	72.9293
cop	0.05	7.1	3.8	1000	12	1.2	28	no	72.9293
cop	0.1	14	3.2	1000	14	1.4	28	no	65.876
cop	0.1	14	3.4	1000	12	1.2	28	no	65.876
cop	0.2	29	2.9	397	2	0.503778	28	no	55.8162
cop	0.2	29	2.6	1000	8	0.8	28	no	55.8162
cop	0.4	57	2	845	6	0.710059	28	no	42.2355
cop	0.4	57	2.3	698	8	1.14613	28	no	42.2355
cpa	0	0	5.8	1000	5	0.5	29	yes	100
cpa	0	0	6.3	1000	6	0.6	29	yes	100
cpa	0	0	6.2	1000	10	1	29	yes	100
cpa	0	0	6.3	1000	6	0.6	29	yes	100
cpa	0.0001	0.028	5.8	1000	6	0.6	29	yes	96.7743
cpa	0.0001	0.028	5.8	1000	4	0.4	29	yes	96.7743
cpa	0.0003	0.084	5.2	1000	10	1	29	yes	90.7626
cpa	0.0003	0.084	5.2	1000	11	1.1	29	yes	90.7626
cpa	0.001	0.28	3.9	1000	11	1.1	29	yes	84.6082
cpa	0.001	0.28	5.4	1000	12	1.2	29	yes	84.6082
cpa	0.003	0.84	4.4	1000	26	2.6	29	yes	67
cpa	0.003	0.84	2.4	1000	25	2.5	29	yes	67.3717
cpa	0	0	6.8	1000	7	0.7	30	yes	100
cpa	0	0	5.6	1000	9	0.9	30	yes	100
cpa	0	0	6.6	1000	13	1.3	30	yes	100
cpa	0	0	7.2	1000	7	0.7	30	yes	100
cpa	0.0001	0.028	5.9	1000	6	0.6	30	yes	97.0781
cpa	0.0001	0.028	6.5	1000	11	1.1	30	yes	97.0781
cpa	0.0003	0.084	6.6	1000	11	1.1	30	yes	101.205
cpa	0.0003	0.084	6.8	1000	14	1.4	30	yes	101.205
cpa	0.001	0.28	5.8	1000	19	1.9	30	yes	97.5055
cpa	0.001	0.28	6.7	1000	18	1.8	30	yes	97.5055
cpa	0.003	0.84	5.6	1000	19	1.9	30	yes	92.1356
cpa	0.003	0.84	5.7	1000	21	2.1	30	yes	92.1356
cpa	0.01	2.8	2.8	508	12	2.3622	30	yes	57.5592
cpa	0.01	2.8	3.1	947	30	3.1679	30	yes	57.5592
mnu	0	0	5.8	1000	9	0.9	31	no	100
mnu	0	0	6.2	1000	8	0.8	31	no	100
mnu	0	0	6	1000	6	0.6	31	no	100
mnu	0	0	6.4	1000	14	1.4	31	no	100
mnu	3e-05	0.0031	4.9	1000	16	1.6	31	no	89.0034
mnu	3e-05	0.0031	5.1	1000	12	1.2	31	no	89.0034
mnu	0.0001	0.0103	5.4	1000	16	1.6	31	no	87.8861
mnu	0.0001	0.0103	4.4	1000	15	1.5	31	no	87.8861
mnu	0.0003	0.031	5.3	1000	11	1.1	31	no	92.2257
mnu	0.0003	0.031	5.3	1000	14	1.4	31	no	92.2257
mnu	0.001	0.103	4.9	1000	16	1.6	31	no	87.8861
mnu	0.001	0.103	4.9	1000	16	1.6	31	no	87.8861
mnu	0.003	0.31	1.5	1000	24	2.4	31	no	51.7668
mnu	0.003	0.31	3.6	1000	33	3.3	31	no	51.7668
mnu	0	0	6.4	1000	9	0.9	32	no	100
mnu	0	0	6.1	1000	12	1.2	32	no	100
mnu	0	0	6	1000	10	1	32	no	100
mnu	0	0	6	1000	12	1.2	32	no	100
mnu	3e-05	0.0031	5.9	1000	12	1.2	32	no	97.4654
mnu	3e-05	0.0031	5.8	1000	13	1.3	32	no	97.4654
mnu	0.0001	0.0103	5.2	1000	13	1.3	32	no	93.0489
mnu	0.0001	0.0103	5.6	1000	18	1.8	32	no	93.0489
mnu	0.0003	0.031	5.8	1000	14	1.4	32	no	97.4654
mnu	0.0003	0.031	5.9	1000	15	1.5	32	no	97.4654
mnu	0.001	0.103	3.5	1000	14	1.4	32	no	74.3814
mnu	0.001	0.103	4.2	1000	17	1.7	32	no	74.3814
mnu	0.003	0.31	1.6	1000	28	2.8	32	no	26
mnu	0.01	1.03	2.4	317	12	3.78549	32	no	25.933
mnu	0.01	1.03	2.3	886	36	4.06321	32	no	45.9567
bap	0	0	5.8	1000	5	0.5	33	yes	100
bap	0	0	6.3	1000	6	0.6	33	yes	100
bap	0	0	6.2	1000	10	1	33	yes	100
bap	0	0	6.3	1000	6	0.6	33	yes	100
bap	0.000625	0.16	5.5	1000	14	1.4	33	yes	94.8424
bap	0.000625	0.16	5.7	1000	13	1.3	33	yes	94.8424
bap	0.00125	0.32	5.4	1000	17	1.7	33	yes	94.8424
bap	0.00125	0.32	5.8	1000	13	1.3	33	yes	94.8424
bap	0.0025	0.063	4.8	1000	21	2.1	33	yes	79.6563
bap	0.0025	0.063	3.7	1000	19	1.9	33	yes	79.6563
bap	0.005	1.3	3.1	1000	17	1.7	33	yes	64.8878
bap	0.005	1.3	3.4	1000	19	1.9	33	yes	64.8878
bap	0.01	2.5	1.9	300	8	2.66667	33	yes	36.7656
bap	0.01	2.5	2	550	9	1.63636	33	yes	36.7656
bap	0.02	5	1.6	317	5	1.57729	33	yes	25.8748
bap	0.02	5	1.6	332	4	1.20482	33	yes	25.8748
bap	0	0	6.8	1000	7	0.7	34	yes	100
bap	0	0	5.6	1000	9	0.9	34	yes	100
bap	0	0	6.6	1000	13	1.3	34	yes	100
bap	0	0	7.2	1000	7	0.7	34	yes	100
bap	0.000625	0.16	6	1000	6	0.6	34	yes	99.1814
bap	0.000625	0.16	6.9	1000	8	0.8	34	yes	99.1814
bap	0.00125	0.32	6.1	1000	11	1.1	34	yes	96.213
bap	0.00125	0.32	6.1	1000	11	1.1	34	yes	96.213
bap	0.0025	0.063	4.9	1000	17	1.7	34	yes	85.098
bap	0.0025	0.063	5	1000	15	1.5	34	yes	85.098
bap	0.005	1.3	4.1	1000	25	2.5	34	yes	73.0908
bap	0.005	1.3	3.8	1000	27	2.7	34	yes	73.0908
bap	0.01	2.5	2.7	673	20	2.97177	34	yes	50.8395
bap	0.01	2.5	2.5	1000	30	3	34	yes	50.8395
bap	0.02	5	1.9	293	11	3.75427	34	yes	35.5329
bap	0.02	5	2	635	21	3.30709	34	yes	35.5329
aaf	0	0	5.8	1000	5	0.5	35	yes	100
aaf	0	0	6.3	1000	6	0.6	35	yes	100
aaf	0	0	6.2	1000	10	1	35	yes	100
aaf	0	0	6.3	1000	6	0.6	35	yes	100
aaf	0.0625	14	4.7	1000	8	0.8	35	yes	85.197
aaf	0.0625	14	4.7	1000	9	0.9	35	yes	85.197
aaf	0.0125	28	4.2	1000	9	0.9	35	yes	79.0048
aaf	0.0125	28	4.2	1000	12	1.2	35	yes	79.0048
aaf	0.25	56	4.3	1000	16	1.6	35	yes	81.5658
aaf	0.25	56	4.5	1000	18	1.8	35	yes	81.5658
aaf	0.5	112	4.6	1000	20	2	35	yes	82.803
aaf	0.5	112	4.4	1000	15	1.5	35	yes	82.803
aaf	1	223	2.3	1000	19	1.9	35	yes	60.4812
aaf	1	223	3.7	1000	20	2	35	yes	60.4812
aaf	0	0	6.8	1000	7	0.7	36	yes	100
aaf	0	0	5.6	1000	9	0.9	36	yes	100
aaf	0	0	6.6	1000	13	1.3	36	yes	100
aaf	0	0	7.2	1000	7	0.7	36	yes	100
aaf	0.0625	14	5.1	1000	11	1.1	36	yes	87.2055
aaf	0.0625	14	5.2	1000	12	1.2	36	yes	87.2055
aaf	0.125	28	4.7	626	4	0.638978	36	yes	71.0309
aaf	0.0125	28	2.9	1000	14	1.4	36	yes	71.0309
aaf	0.25	56	4.8	1000	16	1.6	36	yes	78.2231
aaf	0.25	56	3.9	1000	20	2	36	yes	78.2231
aaf	0.5	112	1.1	1000	18	1.8	36	yes	52.8476
aaf	0.5	112	4.3	1000	23	2.3	36	yes	52.8476
aaf	1	223	3.8	1000	29	2.9	36	yes	76.356
aaf	1	223	4.6	1000	31	3.1	36	yes	76.356
chl	0	0	5.8	1000	9	0.9	37	no	100
chl	0	0	6.2	1000	8	0.8	37	no	100
chl	0	0	6	1000	6	0.6	37	no	100
chl	0	0	6.4	1000	14	1.4	37	no	100
chl	0.625	103	5.6	1000	5	0.5	37	no	94.2741
chl	0.625	103	5.4	1000	11	1.1	37	no	94.2741
chl	1.25	207	5.4	1000	11	1.1	37	no	91.7015
chl	1.25	207	5.1	1000	9	0.9	37	no	91.7015
chl	2.5	414	4.9	1000	6	0.6	37	no	86.1668
chl	2.5	414	4.6	1000	8	0.8	37	no	86.1668
chl	5	827	3.9	1000	10	1	37	no	75
chl	5	827	3.8	1000	12	1.2	37	no	74.5497
chl	10	1654	3.1	1000	8	0.8	37	no	61.6683
chl	10	1654	3	1000	10	1	37	no	62
chl	0	0	6.4	1000	9	0.9	38	no	100
chl	0	0	6.1	1000	12	1.2	38	no	100
chl	0	0	6	1000	10	1	38	no	100
chl	0	0	6	1000	12	1.2	38	no	100
chl	0.625	103	5.9	1000	10	1	38	no	99.3202
chl	0.625	103	6.2	1000	13	1.3	38	no	99.3202
chl	1.25	207	6.1	1000	18	1.8	38	no	98.8623
chl	1.25	207	5.9	1000	16	1.6	38	no	98.8623
chl	2.5	414	5	1000	6	0.6	38	no	89.8951
chl	2.5	414	5.2	1000	17	1.7	38	no	89.8951
chl	5	827	4.6	510	9	1.76471	38	no	85.9724
chl	5	827	4.9	1000	22	2.2	38	no	85.9724
chl	10	1654	3.4	1000	16	1.6	38	no	65.876
chl	10	1654	3.2	1000	12	1.2	38	no	65.876
for	0	0	5.9	1000	12	1.2	39	no	100
for	0	0	6.3	1000	12	1.2	39	no	100
for	0	0	5.9	1000	13	1.3	39	no	100
for	0	0	5.8	1000	15	1.5	39	no	100
for	0.01	1.19	8	1000	9	0.9	39	no	114.551
for	0.01	1.19	7.5	1000	14	1.4	39	no	114.551
for	0.03	3.57	7.4	1000	15	1.5	39	no	113.458
for	0.03	3.57	7.8	1000	11	1.1	39	no	113.458
for	0.1	11.9	6.1	1000	14	1.4	39	no	109.65
for	0.1	11.9	8.1	1000	21	2.1	39	no	109.65
for	0.3	35.7	8.1	1000	14	1.4	39	no	115.976
for	0.3	35.7	7.8	1000	20	2	39	no	115.976
for	1	119	7.9	1000	18	1.8	39	no	89.2406
for	1	119	3.6	1000	11	1.1	39	no	89.2406
for	3	357	5.3	1000	12	1.2	39	no	82.6655
for	3	357	5.8	1000	8	0.8	39	no	82.6655
for	0	0	7	1000	14	1.4	40	no	100
for	0	0	6.3	1000	9	0.9	40	no	100
for	0	0	6.8	1000	14	1.4	40	no	100
for	0	0	7.1	1000	10	1	40	no	100
for	0.01	1.19	0.2	1000	25	2.5	40	no	59.8565
for	0.01	1.19	6.1	1000	14	1.4	40	no	59.8565
for	0.03	3.57	0.8	1000	21	2.1	40	no	66.0928
for	0.03	3.57	6.3	1000	16	1.6	40	no	66.0928
for	0.1	11.9	5.9	1000	24	2.4	40	no	93.9035
for	0.1	11.9	6.2	1000	21	2.1	40	no	93.9035
for	0.3	35.7	6.4	1000	16	1.6	40	no	96.4282
for	0.3	35.7	6.3	1000	22	2.2	40	no	96.4282
for	1	119	4.6	1000	13	1.3	40	no	93.6858
for	1	119	6.2	1000	21	2.1	40	no	93.6858
for	3	357	6.1	1000	20	2	40	no	96.4801
for	3	357	5.8	1000	21	2.1	40	no	96.4801
